# Supplementary material for: Spatial and social determinants of the 1857 yellow fever epidemic in Lisbon
Source: PLoS Negl Trop Dis. 2026 Mar 9;20(3):e0014059. doi: 10.1371/journal.pntd.0014059 (PMC12998949; doi:10.1371/journal.pntd.0014059)
Supplement: S1 Table — (XLSX) [file pntd.0014059.s001.xlsx]

## Sheet: S1_Table
Labels	Parish
1	Santos
2	Lapa
3	Santa Isabel
4	S. Mamede
5	S. Sebastião da Pedreira
6	Coração de Jesus
7	Pena
8	S. José
9	Mercês
10	Santa Catharina
11	S. Paulo
12	Encarnação
13	Sacramento
14	Martyres
15	S. Julião
16	Conceição Nova
17	S. Nicolau
18	Santa Justa
19	Soccorro
20	Anjos
21	S. Jorge
22	Santa Engracia
23	Santo Estevão
24	Salvador, S. Thomé e S. Vicente
25	Santo André e Santa Marinha
26	S. Lourenço
27	Santa Cruz do Castello
28	S. Miguel
29	S. João da Praça
30	S. Thiago
31	S. Christovão
32	Sé
33	Magdalena
