# Supplementary material for: Spatial and social determinants of the 1857 yellow fever epidemic in Lisbon
Source: PLoS Negl Trop Dis. 2026 Mar 9;20(3):e0014059. doi: 10.1371/journal.pntd.0014059 (PMC12998949; doi:10.1371/journal.pntd.0014059)
Supplement: S2 Table — (XLSX) [file pntd.0014059.s002.xlsx]

## Sheet: S2_Table
Occupation Group	Examples within occupation groups
Agriculture	Farmers
	Field Workers
Commercial	Traders
	Logisticians
	Clerks
	Brokers
Industrial	Metal workers
	Woodworkers
	Leather workers
	Factory workers
	'Other industries'
Military	Soldiers
Domestic	Not expanded on by Health Council
Professional	Owners
	Proprietors
	Civil servants
	Pharmacists
	Lawyers
	Teachers
	Employed in the arts (music, dance, sculptors, painters)
	Students
Maritime	Ship workers
Lowest Class	Manual labour workers
	Water carriers
	Hawkers
	Beggars
No designation	No specific occupation - mostly women running homes
