# Supplementary material for: Spatial and social determinants of the 1857 yellow fever epidemic in Lisbon
Source: PLoS Negl Trop Dis. 2026 Mar 9;20(3):e0014059. doi: 10.1371/journal.pntd.0014059 (PMC12998949; doi:10.1371/journal.pntd.0014059)
Supplement: S3 Table — Data from Health Council ([22]: p.30). (XLSX) [file pntd.0014059.s003.xlsx]

## Sheet: Sheet1
Location	Number of Fatalities
At home	3466
YFV-specific Hospitals	1932
Mariannos Hospital	118
Estrella Hospital	3
Navy Hospital	17
Rilhafolles Hospital	10
S. José Hospital	34
Misericordia	1
Limeoeiro and Aljube prisons	34
Englishmen	17
Germans	11
Hebrews	9
Total	5652
